# Supplementary material for: Kinin Receptors B1 and B2 Mediate Breast Cancer Cell Migration and Invasion by Activating the FAK-Src Axis
Source: Int J Mol Sci. 2024 Oct 31;25(21):11709. doi: 10.3390/ijms252111709 (PMC11546324; doi:10.3390/ijms252111709)
Supplement: Supplementary file 1 [file ijms-25-11709-s001.zip]

Archive with 1 entries (1 files):
- ijms-3228023-supplementary.pdf
